# Supplementary material for: Overexpression of PaNAC03, a stress induced NAC gene family transcription factor in Norway spruce leads to reduced flavonol biosynthesis and aberrant embryo development
Source: BMC Plant Biol. 2017 Jan 6;17:6. doi: 10.1186/s12870-016-0952-8 (PMC5219727; doi:10.1186/s12870-016-0952-8)
Supplement: Additional file 1: — Sequences of primers used in the study. (XLSX 11 kb) [file 12870_2016_952_MOESM1_ESM.xlsx]

## Sheet: Sheet1
target	use	Forward primer 5' to 3'	Reverse primer 5' to 3'	reference
PaNAC03	qPCR primers	CCTGGCACCTTTTCATCAAT	CTCGGAAGAAGCAATGGAAC	This work
PaNAC04	qPCR primers	CAGCATTCAACCCAATTTCC	GCAATTTGTCCATTGGTGGT	This work
Elongation factor 1 alpha	qPCR reference gene	TAGTCCCTCACAGCAAAACGA	TTAAGAATGGAGATGCCGGGTTTGT
Elongation factor 4 A	qPCR reference gene	AGTAAGCCCGTGAGGATTC	AGTCAGCCAGTCAACCTTTC
Phosphoglucomutase	qPCR reference gene	AATGCAGTTGAAGCCATTCC	CCAGTGCCGAAACTCTCTTC
PaNAC03FL	isolation of PaNAC03	CAACATGGGGAGACCGAAT	CTAATAAGACCTTTGTAAGTAACTTG	This work
PaNAC03-attB		GGGGACAAGTTTGTACAAAAAAGCCTCAACATGGGGAGACCGAAT	GGGGACAAGTTTGTACAAGAAAGCTGGGTCTAATAAGAAGACCTTTGTAAGTAACTT	This work
Hygromycin	transformat screening	acg gcg gga gat gca ata ggt	gct tcg atg tag gag ggc gtg g
pPALAR3A	promoter isolation	TAATCTGTTTCCATGTGCCTTG	GGTTGCCTCTTGATTTCTATACACC	This work
pPALAR3B	promoter isolation	TAATCTGTTTCCATGTGCCTTG	GGTTGCCTCTTAATTTCTATACACCC	This work
pPALAR3A_2	promoter cloning	TTTCACACAGGAAACAGCTATGACCATGATTACGCCAAGCTTAATCTGTTTCCATGTGCC	TTTCTACAGGACGTAACATAAGGGACTGACCTACCCGGGGATCGGTTGCCTCTTGATTTC	This work
pPALAR3B_2	promoter cloning	TTTCACACAGGAAACAGCTATGACCATGATTACGCCAAGCTTAATCTGTTTCCATGTGCC	TTTCTACAGGACGTAACATAAGGGACTGACCTACCCGGGGATCGGTTGCCTCTTAATTTC	This work
TetA2 forward	overlap extension PCR	CGATATAGAGAACCCAAAGGAAAGGCGCT
PUV5 reverse	overlap extension PCR		AGCTTGGCGTAATCATGGTCATAGCTGTT
GUS forward	overlap extension PCR	GATCCCCGGGTAGGTCAGTCCCTTAT
TetA2 reverse	overlap extension PCR		TGTCGACTACGCCATCATGGCGACAG
screening primers	overlap extension PCR	CCGGCTCGTATGTTGTGT	CACGGGTTGGGGTTTCTA
