# Supplementary material for: Overexpression of PaNAC03, a stress induced NAC gene family transcription factor in Norway spruce leads to reduced flavonol biosynthesis and aberrant embryo development
Source: BMC Plant Biol. 2017 Jan 6;17:6. doi: 10.1186/s12870-016-0952-8 (PMC5219727; doi:10.1186/s12870-016-0952-8)
Supplement: Additional file 2: — Scripts used for Nesoni, tophat, cufflinks and cuffdiff. (XLSX 14 kb) [file 12870_2016_952_MOESM2_ESM.xlsx]

## Sheet: Enriched GO terms
GO term	Group	Description	Pval (corrected)	Statistics
Enriched GO terms among consistently downregulated genes
GO:0005488	F	binding	0.000842	53/169 | 5213/32226
GO:0043565	F	sequence-specific DNA binding	0.00138	7/169 | 117/32226
GO:0005355	F	glucose transmembrane transporter activity	0.003636	3/169 | 9/32226
GO:0005358	F	high-affinity hydrogen:glucose symporter activity	0.003881	3/169 | 10/32226
GO:0009628	P	response to abiotic stimulus	0.007069	23/155 | 1602/28109
GO:0042542	P	response to hydrogen peroxide	0.008877	7/155 | 146/28109
GO:0009416	P	response to light stimulus	0.009093	14/155 | 640/28109
GO:0008152	P	metabolic process	0.009355	60/155 | 6587/28109
GO:0003824	F	catalytic activity	0.0137	60/169 | 7190/32226
GO:0043090	P	amino acid import	0.01379	5/155 | 75/28109
GO:0006811	P	ion transport	0.01506	14/155 | 749/28109
GO:0016491	F	oxidoreductase activity	0.01564	20/169 | 1493/32226
GO:0044238	P	primary metabolic process	0.01831	45/155 | 4735/28109
GO:0006457	P	protein folding	0.01909	7/155 | 203/28109
GO:0006812	P	cation transport	0.01913	11/155 | 525/28109
GO:0071704	P	organic substance metabolic process	0.02009	48/155 | 5206/28109
GO:0005215	F	transporter activity	0.02389	14/169 | 902/32226
GO:0043167	F	ion binding	0.02437	26/169 | 2356/32226
GO:0097159	F	organic cyclic compound binding	0.02504	30/169 | 2944/32226
GO:1901363	F	heterocyclic compound binding	0.02637	30/169 | 2939/32226
GO:0046872	F	metal ion binding	0.02725	17/169 | 1266/32226
GO:0022857	F	transmembrane transporter activity	0.02868	12/169 | 738/32226
GO:1901700	P	response to oxygen-containing compound	0.02872	18/155 | 1284/28109
GO:0050896	P	response to stimulus	0.02909	39/155 | 3981/28109
GO:0043169	F	cation binding	0.02959	17/169 | 1319/32226
GO:0022890	F	inorganic cation transmembrane transporter activity	0.0302	6/169 | 198/32226
GO:0046982	F	protein heterodimerization activity	0.03208	3/169 | 34/32226
GO:0022891	F	substrate-specific transmembrane transporter activity	0.03905	10/169 | 581/32226
GO:0003700	F	sequence-specific DNA binding transcription factor activity	0.03995	8/169 | 397/32226
GO:0001071	F	nucleic acid binding transcription factor activity	0.04045	8/169 | 391/32226
GO:0046914	F	transition metal ion binding	0.04108	10/169 | 591/32226
GO:0004497	F	monooxygenase activity	0.04213	5/169 | 154/32226
GO:0031072	F	heat shock protein binding	0.04235	3/169 | 42/32226
GO:0006950	P	response to stress	0.04238	25/155 | 2201/28109
GO:0006979	P	response to oxidative stress	0.04299	8/155 | 329/28109
GO:0005976	P	polysaccharide metabolic process	0.04377	10/155 | 507/28109
GO:0055114	P	oxidation-reduction process	0.04535	13/155 | 810/28109
Enriched GO terms among consistently upregulated genes
GO:0032502	P	developmental process	0.001595	16/54 | 2201/28109
GO:0016651	F	oxidoreductase activity, acting on NAD(P)H	0.01839	3/65 | 52/32226
GO:0032501	P	multicellular organismal process	0.02688	9/54 | 1004/28109
GO:0009628	P	response to abiotic stimulus	0.02774	11/54 | 1602/28109
GO:1901617	P	organic hydroxy compound biosynthetic process	0.0299	5/54 | 270/28109
GO:0044707	P	single-multicellular organism process	0.03356	9/54 | 980/28109
GO:0042221	P	response to chemical stimulus	0.03652	12/54 | 2226/28109
GO:0055114	P	oxidation-reduction process	0.03862	7/54 | 810/28109
GO:0044038	P	cell wall macromolecule biosynthetic process	0.04088	3/54 | 97/28109
GO:0070589	P	cellular component macromolecule biosynthetic process	0.04088	3/54 | 97/28109
GO:0010413	P	glucuronoxylan metabolic process	0.04175	3/54 | 85/28109
GO:0000271	P	polysaccharide biosynthetic process	0.04313	5/54 | 349/28109
GO:0009987	P	cellular process	0.04611	25/54 | 7131/28109
GO:0070592	P	cell wall polysaccharide biosynthetic process	0.04664	3/54 | 94/28109
GO:0045492	P	xylan biosynthetic process	0.04698	3/54 | 82/28109
GO:0044699	P	single-organism process	0.04906	20/54 | 4886/28109
GO:1901615	P	organic hydroxy compound metabolic process	0.04995	5/54 | 377/28109
