# Supplementary material for: Overexpression of PaNAC03, a stress induced NAC gene family transcription factor in Norway spruce leads to reduced flavonol biosynthesis and aberrant embryo development
Source: BMC Plant Biol. 2017 Jan 6;17:6. doi: 10.1186/s12870-016-0952-8 (PMC5219727; doi:10.1186/s12870-016-0952-8)
Supplement: Additional file 3: Figure S2. — Schematic representation of the PaLAR3A promoter (Genbank accession no. KX574229.1) in black and the PaLAR3B promoter (KX574230.1) in red, the white regions in PaLAR3B promoter corresponds to deletions in the sequence compared to PaLAR3A promoter. The two NAC binding sites (TTTCGT) present in the region unique to the PaLAR3A promoter are indicated in yellow. In the PaLAR3A_mut promoter it is only these two sites which has been mutated in the remainder of the PaLAR3A promoter is intact. (XLSX 69 kb) [file 12870_2016_952_MOESM3_ESM.xlsx]

## Sheet: Sheet2
Gene	Chromosome	Source	Confidence	Trinity	PFAM	PFAM-Description	GO-Description	Arabido
MA_100472g0010	MA_100472	AUGUSTUS	High	comp94709_c2_seq1	PF03547	PF03547-Membrane transport protein	GO:0000271-polysaccharide biosynthetic process,	AT1G70940.1
							GO:0005886-plasma membrane,
							GO:0007389-pattern specification process,
							GO:0008361-regulation of cell size,
							GO:0009672-auxin:hydrogen symporter activity,
							GO:0009825-multidimensional cell growth,
							GO:0009926-auxin polar transport,		ATPIN3	A regulator of auxin efflux and involved in differential growth. PIN3 is expressed in gravity-sensing tissues, with PIN3 protein accumulating predominantly at the lateral cell surface. PIN3 localizes to the plasma membrane and to vesicles. In roots, PIN3 is expressed without pronounced polarity in tiers two and three of the columella cells, at the basal side of vascular cells, and to the lateral …	AUXIN	0.5
							GO:0009932-cell tip growth,
							GO:0010218-response to far red light,
							GO:0043481-anthocyanin accumulation in tissues in response to UV light,
							GO:0044425-membrane part,
							GO:0048767-root hair elongation,
							GO:0050789-regulation of biological process,
							GO:0071555-cell wall organization
MA_10093638g0010	MA_10093638	AUGUSTUS	High	comp94024_c2_seq3	PF12697	PF12697-Alpha/beta hydrolase family		AT2G23610.1	ATMES3	Encodes a protein shown to have carboxylesterase activity, methyl IAA esterase activity, and methyl jasmonate esterase activity in vitro. This protein does not act on methyl salicylate, MeGA4, or MEGA9 in vitro.	AUXIN
MA_10125573g0010	MA_10125573	AUGUSTUS	High	comp39857_c0_seq1	PF09637	PF09637-Med18 protein	GO:0016592-mediator complex	AT2G22370.1	Med18	Encodes a subunit of the mediator complex that affects flowering time and floral organ formation through FLOWERING LOCUS C (FLC) and AGAMOUS (AG).
MA_10196428g0010	MA_10196428	AUGUSTUS	High	comp90568_c0_seq1	PF00394,PF07731	PF00394-Multicopper oxidase,	GO:0005507-copper ion binding,	AT1G76160.1
					PF07732	PF07731-Multicopper oxidase,	GO:0008447-L-ascorbate oxidase activity,		SKU5	FUNCTIONS IN: oxidoreductase activity, copper ion binding; INVOLVED IN: oxidation reduction; LOCATED IN: apoplast, cell wall, plant-type cell wall;
						PF07732-Multicopper oxidase	GO:0055114-oxidation-reduction process
MA_10197506g0010	MA_10197506	AUGUSTUS	High	comp41350_c0_seq1	PF00304,PF00537	PF00304-Gamma-thionin family,
						PF00537-Scorpion toxin-like domain
MA_102238g0010	MA_102238	AUGUSTUS	High	comp106921_c0_seq1	PF00141	PF00141-Peroxidase		AT5G42180.1	POX
MA_10229741g0010	MA_10229741	AUGUSTUS	High	comp87612_c0_seq1	PF06200,PF09425	MA_10229741g0010		AT1G19180.1	JAZ1	JAZ1 is a nuclear-localized protein involved in jasmonate signaling. JAZ1 transcript levels rise in response to a jasmonate stimulus. JAZ1 can interact with the COI1 F-box subunit of an SCF E3 ubiquitin ligase in a yeast-two-hybrid assay only in the presence of jasmonate-isoleucine (JA-ILE) or coronatine. Application of jasmonate methyl ester to Arabidopsis roots reduces the levels of a JAZ1:GUS …	JA
						PF09425-Divergent CCT motif
MA_1033844g0010	MA_1033844	AUGUSTUS	High	comp92815_c4_seq1	PF00043,PF02798	PF00043-Glutathione S-transferase, C-terminal domain,		AT1G59700.1
					PF13409,PF13410	PF02798-Glutathione S-transferase, N-terminal domain,
					PF13417	PF13409-Glutathione S-transferase, N-terminal domain,			ATGSTU16	Encodes glutathione transferase belonging to the tau class of GSTs. Naming convention according to Wagner et al. (2002). The mRNA is cell-to-cell mobile
						PF13410-Glutathione S-transferase, C-terminal domain,
						PF13417-Glutathione S-transferase, N-terminal domain
MA_10370615g0020	MA_10370615	EuGene	High	comp84232_c0_seq1			GO:0003954-NADH dehydrogenase activity,	AT1G07180.1
							GO:0010264-myo-inositol hexakisphosphate biosynthetic process,
							GO:0031304-intrinsic to mitochondrial inner membrane,		ATNDI1	Internal NAD(P)H dehydrogenase in mitochondria. The predicted protein sequence has high homology with other designated NAD(P)H DHs from microorganisms; the capacity for matrix NAD(P)H oxidation via the rotenone-insensitive pathway is significantly reduced in the Atndi1 mutant plant line; the in vitro translation product of AtNDI1 is imported into isolated mitochondria and located on the inside of…
							GO:0050660-flavin adenine dinucleotide binding,
							GO:0055114-oxidation-reduction process
MA_10383303g0010	MA_10383303	AUGUSTUS	High	comp97960_c0_seq1	PF00332	PF00332-Glycosyl hydrolases family 17	GO:0016787-hydrolase activity	AT4G16260.1	GH17	Encodes a putative beta-1,3-endoglucanase that interacts with the 30C02 cyst nematode effector. May play a role in host defense.	Defense
MA_104066g0010	MA_104066	AUGUSTUS	High	comp47707_c0_seq1	PF02178	PF02178-AT hook motif		AT5G54930.2	MNM1	AT hook motif-containing protein; FUNCTIONS IN: DNA binding; INVOLVED IN: biological_process unknown; LOCATED IN: cellular_component unknown; EXPRESSED IN: 23 plant structures; EXPRESSED DURING: 13 growth stages; CONTAINS InterPro DOMAIN/s: AT hook, DNA-binding motif (InterPro:IPR017956); BEST Arabidopsis thaliana protein match is: DNA binding (TAIR:AT4G21895.1); Has 30201 Blast hits to 17322 pro…
MA_10417138g0010	MA_10417138	EuGene	Medium	comp93537_c1_seq2
MA_10427484g0010	MA_10427484	AUGUSTUS	High	comp84041_c0_seq2	PF00046,PF01852	PF00046-Homeobox domain,		AT1G52150.1
					PF08670	PF01852-START domain,			ATHB-15	Member of the class III HD-ZIP protein family. Contains homeodomain and leucine zipper domain. Critical for vascular development and negatively regulates vascular cell differentiation	HDZIP
						PF08670-MEKHLA domain
MA_10427984g0010	MA_10427984	AUGUSTUS	High	comp85054_c1_seq1	PF00069,PF01636	PF00069-Protein kinase domain,	GO:0004672-protein kinase activity,	AT5G54380.1
					PF04478,PF07714	PF01636-Phosphotransferase enzyme family,	GO:0005886-plasma membrane,
					PF11721,PF12819	PF04478-Mid2 like cell wall stress sensor,	GO:0007062-sister chromatid cohesion,
						PF07714-Protein tyrosine kinase,	GO:0007131-reciprocal meiotic recombination,
						PF11721-Di-glucose binding within endoplasmic reticulum,	GO:0009506-plasmodesma,
						PF12819-Carbohydrate-binding protein of the ER	GO:0009742-brassinosteroid mediated signaling pathway,
							GO:0009791-post-embryonic development,
							GO:0009832-plant-type cell wall biogenesis,		THE1	Encodes THESEUS1 (THE1), a receptor kinase regulated by Brassinosteroids and required for cell elongation during vegetative growth.	RLK
							GO:0010413-glucuronoxylan metabolic process,
							GO:0033044-regulation of chromosome organization,
							GO:0042138-meiotic DNA double-strand break formation,
							GO:0045132-meiotic chromosome segregation,
							GO:0045492-xylan biosynthetic process,
							GO:0046777-protein autophosphorylation,
							GO:0051510-regulation of unidimensional cell growth
MA_10429090g0010	MA_10429090	AUGUSTUS	High	comp76523_c0_seq1	PF00190,PF02311	PF00190-Cupin,		AT1G10460.1
					PF05899,PF07883	PF02311-AraC-like ligand binding domain,			GLP7
						PF05899-Protein of unknown function (DUF861),
						PF07883-Cupin domain
MA_10429476g0010	MA_10429476	AUGUSTUS	High	comp76308_c0_seq1	PF00651,PF03000	PF00651-BTB/POZ domain,		AT5G67385.1
					PF07989	PF03000-NPH3 family,			Phototropic-responsive NPH3 family protein	hototropic-responsive NPH3 family protein; FUNCTIONS IN: signal transducer activity; INVOLVED IN: response to light stimulus; CONTAINS InterPro DOMAIN/s: NPH3 (InterPro:IPR004249), BTB/POZ fold (InterPro:IPR011333), BTB/POZ-like (InterPro:IPR000210); BEST Arabidopsis thaliana protein match is: Phototropic-responsive NPH3 family protein (TAIR:AT3G49970.1); Has 920 Blast hits to 899 proteins in 47 …
						PF07989-Microtubule associated
MA_10429792g0020	MA_10429792	AUGUSTUS	High	comp88237_c1_seq1	PF08022,PF08030	PF08022-FAD-binding domain,	GO:0000165-MAPK cascade,	AT1G64060.1
						PF08030-Ferric reductase NAD binding domain	GO:0002679-respiratory burst involved in defense response,
							GO:0005509-calcium ion binding,
							GO:0005622-intracellular,
							GO:0005887-integral to plasma membrane,
							GO:0006612-protein targeting to membrane,
							GO:0007231-osmosensory signaling pathway,
							GO:0009409-response to cold,
							GO:0009414-response to water deprivation,
							GO:0009605-response to external stimulus,
							GO:0009611-response to wounding,
							GO:0009697-salicylic acid biosynthetic process,
							GO:0009733-response to auxin stimulus,		ATRBOH	Interacts with AtrbohD gene to fine tune the spatial control of ROI production and hypersensitive response to cell in and around infection site.	ROS response
							GO:0009738-abscisic acid mediated signaling pathway,
							GO:0009862-systemic acquired resistance, salicylic acid mediated signaling pathway,
							GO:0009867-jasmonic acid mediated signaling pathway,
							GO:0009873-ethylene mediated signaling pathway,
							GO:0010119-regulation of stomatal movement,
							GO:0010228-vegetative to reproductive phase transition of meristem,
							GO:0010363-regulation of plant-type hypersensitive response,
							GO:0016174-NAD(P)H oxidase activity,
							GO:0016926-protein desumoylation,
							GO:0022900-electron transport chain,
							-undefined
MA_10429870g0020	MA_10429870	AUGUSTUS	High	comp83345_c0_seq1	PF02900	PF02900-Catalytic LigB subunit of aromatic ring-opening dioxygenase		AT4G15093.1	ATLIGB	catalytic LigB subunit of aromatic ring-opening dioxygenase family; FUNCTIONS IN: oxidoreductase activity, ferrous iron binding, zinc ion binding, oxidoreductase activity, acting on single donors with incorporation of molecular oxygen; INVOLVED IN: oxidation reduction, cellular aromatic compound metabolic process; LOCATED IN: cellular_component unknown; EXPRESSED IN: 24 plant structures; EXPRESSE…
MA_10430510g0020	MA_10430510	AUGUSTUS	High	comp49096_c0_seq1	PF00582,PF13500	PF00582-Universal stress protein family,		AT3G62550.1		Adenine nucleotide alpha hydrolases-like superfamily protein; FUNCTIONS IN: molecular_function unknown; INVOLVED IN: response to stress; LOCATED IN: vacuole; EXPRESSED IN: 21 plant structures; EXPRESSED DURING: 13 growth stages; CONTAINS InterPro DOMAIN/s: UspA (InterPro:IPR006016), Rossmann-like alpha/beta/alpha sandwich fold (InterPro:IPR014729), Universal stress protein A (InterPro:IPR006015);…
						PF13500-AAA domain
MA_10430972g0010	MA_10430972	AUGUSTUS	High	comp99388_c0_seq1	PF04043,PF05767	PF04043-Plant invertase/pectin methylesterase inhibitor,
					PF07423,PF11837	PF05767-Poxvirus virion envelope protein A14,
					PF11859	PF07423-Protein of unknown function (DUF1510),
						PF11837-Domain of unknown function (DUF3357),
						PF11859-Protein of unknown function (DUF3379)
MA_10431326g0010	MA_10431326	EuGene	High	comp82622_c0_seq1					WRKY
MA_10431443g0010	MA_10431443	AUGUSTUS	High	comp49584_c0_seq1	PF00080	PF00080-Copper/zinc superoxide dismutase (SODC)	GO:0004784-superoxide dismutase activity,	AT1G08830.2
							GO:0005737-cytoplasm,
							GO:0006801-superoxide metabolic process,
							GO:0009651-response to salt stress,
							GO:0010039-response to iron ion,		CSD1	Encodes a cytosolic copper/zinc superoxide dismutase CSD1 that can detoxify superoxide radicals. Its expression is affected by miR398-directed mRNA cleavage. Regulated by biotic and abiotic stress. Activation of CSD1 in the cytoplasm involves both a CCS-dependent and -independent pathway.
							GO:0010193-response to ozone,
							GO:0042742-defense response to bacterium,
							GO:0046688-response to copper ion,
							GO:0046872-metal ion binding,
							GO:0055114-oxidation-reduction process
MA_10432213g0010	MA_10432213	AUGUSTUS	High	comp91899_c6_seq1	PF04043	PF04043-Plant invertase/pectin methylesterase inhibitor		AT2G01610.1	Plant invertase/pectin methylesterase inhibitor superfamily protein	Plant invertase/pectin methylesterase inhibitor superfamily protein; FUNCTIONS IN: enzyme inhibitor activity, pectinesterase inhibitor activity, pectinesterase activity; INVOLVED IN: biological_process unknown; LOCATED IN: endomembrane system; EXPRESSED IN: 22 plant structures; EXPRESSED DURING: 13 growth stages; CONTAINS InterPro DOMAIN/s: Pectinesterase inhibitor (InterPro:IPR006501); BEST Arab…
MA_10432461g0010	MA_10432461	EuGene	High	comp87286_c0_seq2			GO:0005794-Golgi apparatus,	AT5G13500.3
							GO:0016023-cytoplasmic membrane-bounded vesicle			unknown protein; FUNCTIONS IN: molecular_function unknown; INVOLVED IN: biological_process unknown; LOCATED IN: endomembrane system; EXPRESSED IN: 22 plant structures; EXPRESSED DURING: 13 growth stages; BEST Arabidopsis thaliana protein match is: unknown protein (TAIR:AT5G25265.1); Has 1807 Blast hits to 1807 proteins in 277 species: Archae - 0; Bacteria - 0; Metazoa - 736; Fungi - 347; Plants -…
MA_10433341g0010	MA_10433341	AUGUSTUS	High	comp91952_c2_seq1	PF00909	PF00909-Ammonium Transporter Family	GO:0016020-membrane	AT2G38290.1	AMT2	encodes a high-affinity ammonium transporter, which is expressed in shoot and root. Expression in root and shoot is under nitrogen and carbon dioxide regulation, respectively.
MA_10433500g0010	MA_10433500	AUGUSTUS	High	comp60672_c0_seq1			GO:0006979-response to oxidative stress	AT1G72060.1		serine-type endopeptidase inhibitors; FUNCTIONS IN: serine-type endopeptidase inhibitor activity; INVOLVED IN: response to oxidative stress; LOCATED IN: endomembrane system; EXPRESSED IN: 21 plant structures; EXPRESSED DURING: 12 growth stages; CONTAINS InterPro DOMAIN/s: Proteinase inhibitor I20, Pin2 (InterPro:IPR003465); Has 28 Blast hits to 28 proteins in 8 species: Archae - 0; Bacteria - 0; …
MA_10433942g0010	MA_10433942	AUGUSTUS	High	comp87973_c1_seq1	PF00149,PF09423	PF00149-Calcineurin-like phosphoesterase,	GO:0003677-DNA binding,	AT1G14700.1
					PF12850	PF09423-PhoD-like phosphatase,	GO:0003700-sequence-specific DNA binding transcription factor activity,
						PF12850-Calcineurin-like phosphoesterase superfamily domain	GO:0003993-acid phosphatase activity,
							GO:0004722-protein serine/threonine phosphatase activity,
							GO:0005634-nucleus,
							GO:0005773-vacuole,
							GO:0006355-regulation of transcription, DNA-dependent,		ATPAP3	purple acid phosphatase 3 (PAP3); FUNCTIONS IN: protein serine/threonine phosphatase activity, acid phosphatase activity; LOCATED IN: vacuole; EXPRESSED IN: 22 plant structures; EXPRESSED DURING: 12 growth stages; CONTAINS InterPro DOMAIN/s: Metallophosphoesterase (InterPro:IPR004843); BEST Arabidopsis thaliana protein match is: purple acid phosphatase 8 (TAIR:AT2G01890.1); Has 1143 Blast hits to…
							GO:0007623-circadian rhythm,
							GO:0009630-gravitropism,
							GO:0009704-de-etiolation,
							GO:0009740-gibberellic acid mediated signaling pathway,
							GO:0010017-red or far-red light signaling pathway,
							GO:0016023-cytoplasmic membrane-bounded vesicle,
							GO:0031539-positive regulation of anthocyanin metabolic process,
							GO:0042802-identical protein binding
MA_10434187g0020	MA_10434187	AUGUSTUS	High	comp88406_c0_seq1	PF00398,PF00891	PF00398-Ribosomal RNA adenine dimethylase,	GO:0000023-maltose metabolic process,	AT1G73600.1
					PF01135,PF01209	PF00891-O-methyltransferase,	GO:0000234-phosphoethanolamine N-methyltransferase activity,
					PF01728,PF01739	PF01135-Protein-L-isoaspartate(D-aspartate) O-methyltransferase (PCMT),	GO:0004379-glycylpeptide N-tetradecanoyltransferase activity,
					PF02353,PF02390	PF01209-ubiE/COQ5 methyltransferase family,	GO:0005829-cytosol,
					PF02475,PF03141	PF01728-FtsJ-like methyltransferase,	GO:0006499-N-terminal protein myristoylation,
					PF03848,PF05175	PF01739-CheR methyltransferase, SAM binding domain,	GO:0006656-phosphatidylcholine biosynthetic process,
					PF05219,PF05401	PF02353-Mycolic acid cyclopropane synthetase,	GO:0009555-pollen development,
					PF05724,PF05891	PF02390-Putative methyltransferase ,	GO:0009860-pollen tube growth,
					PF06325,PF07021	PF02475-Met-10+ like-protein,	GO:0010183-pollen tube guidance,
					PF07091,PF08003	PF03141-Putative S-adenosyl-L-methionine-dependent methyltransferase,	GO:0019252-starch biosynthetic process,		NMT3	Encodes a S-adenosyl-L-methionine-dependent phosphoethanolamine N-methyltransferase whose expression is responsive to both phosphate (Pi) and phosphite (Phi) in roots.
					PF08123,PF08241	PF03848-Tellurite resistance protein TehB,	GO:0032259-methylation,
					PF08242,PF09445	PF05175-Methyltransferase small domain,	GO:0042425-choline biosynthetic process,
					PF12847,PF13489	PF05219-DREV methyltransferase,	GO:0048528-post-embryonic root development
					PF13649,PF13659	PF05401-Nodulation protein S (NodS),
					PF13847	PF05724-Thiopurine S-methyltransferase (TPMT),
						PF05891-AdoMet dependent proline di-methyltransferase,
						PF06325-Ribosomal protein L11 methyltransferase (PrmA),
						PF07021-Methionine biosynthesis protein MetW,
						PF07091-Ribosomal RNA methyltransferase (FmrO),
						PF08003-Protein of unknown function (DUF1698),
						PF08123-Histone methylation protein DOT1 ,
						PF08241-Methyltransferase domain,
						PF08242-Methyltransferase domain,
						PF09445-RNA cap guanine-N2 methyltransferase,
						PF12847-Methyltransferase domain,
						PF13489-Methyltransferase domain,
						PF13649-Methyltransferase domain,
						PF13659-Methyltransferase domain,
						PF13847-Methyltransferase domain
MA_10434772g0010	MA_10434772	AUGUSTUS	High	comp52148_c0_seq1	PF03321	PF03321-GH3 auxin-responsive promoter	GO:0009416-response to light stimulus,	AT5G54510.1
							GO:0009507-chloroplast,
							GO:0009734-auxin mediated signaling pathway,
							GO:0009826-unidimensional cell growth,
							GO:0010252-auxin homeostasis,
							GO:0010279-indole-3-acetic acid amido synthetase activity,		DFL1	Encodes an IAA-amido synthase that conjugates Ala, Asp, Phe, and Trp to auxin. Lines overexpressing this gene accumulate IAA-ASP and are hypersensitive to several auxins. Identified as a dominant mutation that displays shorter hypocotyls in light grown plants when compared to wild type siblings. Protein is similar to auxin inducible gene from pea (GH3).	AUXIN
							GO:0010583-response to cyclopentenone,
							GO:0016023-cytoplasmic membrane-bounded vesicle,
							GO:0032940-secretion by cell,
							GO:1901183-positive regulation of camalexin biosynthetic process
MA_10435450g0010	MA_10435450	AUGUSTUS	High	comp92849_c2_seq1	PF07267,PF14299	PF07267-Nucleopolyhedrovirus capsid protein P87,		AT1G09155.1	AtPP2-B15	phloem protein 2-B15 (PP2-B15); FUNCTIONS IN: carbohydrate binding; LOCATED IN: endomembrane system; EXPRESSED IN: 6 plant structures; EXPRESSED DURING: 4 anthesis, C globular stage, petal differentiation and expansion stage; BEST Arabidopsis thaliana protein match is: phloem protein 2-B13 (TAIR:AT1G56240.1); Has 535 Blast hits to 526 proteins in 37 species: Archae - 0; Bacteria - 0; Metazoa - 0;…
						PF14299-Phloem protein 2
MA_10436904g0020	MA_10436904	AUGUSTUS	High	comp96237_c2_seq1	PF00082,PF05922	PF00082-Subtilase family,	GO:0008152-metabolic process,	AT1G20160.2	ATSBT5.2,	Encodes a secreted, cell wall localized subtilisin-like serine protease that is involved in regulation of stomatal development.
						PF05922-Peptidase inhibitor I9	GO:0008233-peptidase activity,
							GO:0048046-apoplast
MA_10437152g0010	MA_10437152	AUGUSTUS	Medium	comp35178_c0_seq1	PF01554,PF13440	PF01554-MatE,		AT1G51340.2	MATE efflux family protein	MATE efflux family protein; FUNCTIONS IN: antiporter activity, drug transmembrane transporter activity; INVOLVED IN: drug transmembrane transport, transmembrane transport; LOCATED IN: membrane; EXPRESSED IN: 22 plant structures; EXPRESSED DURING: 12 growth stages; CONTAINS InterPro DOMAIN/s: Multi antimicrobial extrusion protein MatE (InterPro:IPR002528); BEST Arabidopsis thaliana protein match i…
						PF13440-Polysaccharide biosynthesis protein
MA_105671g0010	MA_105671	AUGUSTUS	High	comp597740_c0_seq1
MA_113048g0010	MA_113048	AUGUSTUS	High	comp86701_c0_seq1	PF05916	PF05916-GINS complex protein		AT3G12530.2	PSF2	PSF2; FUNCTIONS IN: molecular_function unknown; INVOLVED IN: DNA replication; LOCATED IN: nucleus; EXPRESSED IN: 24 plant structures; EXPRESSED DURING: 15 growth stages; CONTAINS InterPro DOMAIN/s: GINS complex (InterPro:IPR021151), GINS complex, subunit Psf2 (InterPro:IPR007257), GINS complex, subunit Psf2, subgroup (InterPro:IPR016906); Has 396 Blast hits to 382 proteins in 194 species: Archae …
MA_113484g0010	MA_113484	AUGUSTUS	High	comp89346_c0_seq2	PF01048	PF01048-Phosphorylase superfamily	GO:0003824-catalytic activity,	AT4G28940.1
							GO:0009116-nucleoside metabolic process,		Phosphorylase	Phosphorylase superfamily protein; FUNCTIONS IN: catalytic activity; INVOLVED IN: nucleoside metabolic process; LOCATED IN: endomembrane system; EXPRESSED IN: hypocotyl, root, flower; EXPRESSED DURING: 4 anthesis; CONTAINS InterPro DOMAIN/s: Nucleoside phosphorylase (InterPro:IPR000845), Nucleoside phosphorylase, family 1 (InterPro:IPR018017); BEST Arabidopsis thaliana protein match is: Phosphory…
							GO:0016023-cytoplasmic membrane-bounded vesicle
MA_114226g0010	MA_114226	AUGUSTUS	Medium	comp79005_c0_seq1	PF00046,PF03789	PF00046-Homeobox domain,		AT4G08150.1
					PF05920	PF03789-ELK domain ,			KNAT1	A member of class I knotted1-like homeobox gene family (together with KNAT2). Similar to the knotted1 (kn1) homeobox gene of maize. Normally expressed in the peripheral and rib zone of shoot apical meristem but not in the leaf primordia. It is also expressed in the fourth floral whorl, in the region that would become style, particularly in the cell surrounding the transmitting tissue. No expressi…	HDZIP
						PF05920-Homeobox KN domain
MA_11509g0010	MA_11509	AUGUSTUS	Medium	comp43111_c0_seq1
MA_115374g0010	MA_115374	EuGene	Medium	comp92218_c0_seq1	PF03649,PF09163	PF03649-Uncharacterised protein family (UPF0014),		AT2G37330.1	ALS3
						PF09163-Formate dehydrogenase N, transmembrane
MA_119865g0010	MA_119865	AUGUSTUS	High	comp106856_c0_seq1	PF04667	PF04667-cAMP-regulated phosphoprotein/endosulfine conserved region	GO:0005886-plasma membrane	AT1G69510.2	cAMP-regulated phosphoprotein 19-related protein
MA_121343g0010	MA_121343	AUGUSTUS	High	comp77357_c0_seq1	PF03092	PF03092-BT1 family	GO:0016020-membrane	AT5G10820.1
MA_122121g0010	MA_122121	AUGUSTUS	High	comp87854_c0_seq1	PF00046,PF01852	PF00046-Homeobox domain,	GO:0003677-DNA binding,	AT4G00730.1	ANL2	Encodes a homeodomain protein of the HD-GLABRA2 group. Involved in the accumulation of anthocyanin and in root development	HDZIP
					PF05920	PF01852-START domain,	GO:0009913-epidermal cell differentiation
						PF05920-Homeobox KN domain
MA_12253g0010	MA_12253	AUGUSTUS	High	comp85781_c0_seq1	PF00033,PF00036	PF00033-Cytochrome b(N-terminal)/b6/petB,	GO:0004601-peroxidase activity,	AT5G47910.1
					PF00970,PF01292	PF00036-EF hand,	GO:0005509-calcium ion binding,
					PF01794,PF08022	PF00970-Oxidoreductase FAD-binding domain,	GO:0016021-integral to membrane,
					PF08030,PF08414	PF01292-Prokaryotic cytochrome b561,	GO:0050664-oxidoreductase activity, acting on NAD(P)H, oxygen as acceptor,
					PF13202,PF13405	PF01794-Ferric reductase like transmembrane component,	GO:0055114-oxidation-reduction process		ATRBOHD	NADPH/respiratory burst oxidase protein D (RbohD).Interacts with AtrbohF gene to fine tune the spatial control of ROI production and hypersensitive response to cell in and around infection site. The mRNA is cell-to-cell mobile.
					PF13499,PF13833	PF08022-FAD-binding domain,
						PF08030-Ferric reductase NAD binding domain,
						PF08414-Respiratory burst NADPH oxidase,
						PF13202-EF hand,
						PF13405-EF-hand domain,
						PF13499-EF-hand domain pair,
						PF13833-EF-hand domain pair
MA_124501g0010	MA_124501	AUGUSTUS	High	comp95137_c1_seq1	PF03141,PF08241	PF03141-Putative S-adenosyl-L-methionine-dependent methyltransferase,	GO:0010584-pollen exine formation	AT4G10440.1	SAMS	S-adenosyl-L-methionine-dependent methyltransferases superfamily protein; CONTAINS InterPro DOMAIN/s: Protein of unknown function DUF248, methyltransferase putative (InterPro:IPR004159); BEST Arabidopsis thaliana protein match is: S-adenosyl-L-methionine-dependent methyltransferases superfamily protein (TAIR:AT1G33170.1); Has 1162 Blast hits to 1152 proteins in 127 species: Archae - 5; Bacteria -…
						PF08241-Methyltransferase domain
MA_12634g0010	MA_12634	AUGUSTUS	High	comp89658_c0_seq1	PF02458	PF02458-Transferase family		AT3G52610.1	unknown protein
MA_130823g0010	MA_130823	AUGUSTUS	High	comp78997_c0_seq1	PF02298	PF02298-Plastocyanin-like domain		AT2G02850.1	ARPN	Encodes plantacyanin one of blue copper proteins. Involved in anther development and pollination. Expressed in the transmitting tract of the pistil.
MA_134470g0010	MA_134470	AUGUSTUS	High	comp84559_c0_seq1	PF01215	PF01215-Cytochrome c oxidase subunit Vb	GO:0005751-mitochondrial respiratory chain complex IV,	AT3G15640.2
							GO:0006123-mitochondrial electron transport, cytochrome c to oxygen,		Rubredoxin-like superfamily protein	Rubredoxin-like superfamily protein; CONTAINS InterPro DOMAIN/s: Cytochrome c oxidase, subunit Vb (InterPro:IPR002124); BEST Arabidopsis thaliana protein match is: Rubredoxin-like superfamily protein (TAIR:AT1G80230.1)
							GO:0009060-aerobic respiration
MA_135063g0010	MA_135063	AUGUSTUS	High	comp86064_c1_seq1	PF00022	PF00022-Actin	GO:0005524-ATP binding,	AT5G09810.1
							GO:0005618-cell wall,
							GO:0005730-nucleolus,
							GO:0005739-mitochondrion,
							GO:0005856-cytoskeleton,
							GO:0005886-plasma membrane,
							GO:0009416-response to light stimulus,		ACT7;
							GO:0009611-response to wounding,
							GO:0009733-response to auxin stimulus,
							GO:0009845-seed germination,
							GO:0048767-root hair elongation,
							GO:0051301-cell division
MA_15276g0010	MA_15276	AUGUSTUS	High	comp95133_c0_seq1	PF05558	PF05558-DREPP plasma membrane polypeptide	GO:0005488-binding,	AT4G20260.3
							GO:0006950-response to stress,		ATPCAP1	Encodes a Ca2+ and Cu2+ binding protein. N-terminal myristylation on glycine 2 appears to enable it to associate tightly with the plasma membrane.
							GO:0009628-response to abiotic stimulus,
							GO:0044464-cell part
MA_160196g0010	MA_160196	AUGUSTUS	High	comp85048_c0_seq1	PF00190,PF07883	PF00190-Cupin,		AT3G05950.1	RmlC-like cupins superfamily protein
						PF07883-Cupin domain
MA_16152g0010	MA_16152	AUGUSTUS	High	comp98972_c0_seq1	PF00759	PF00759-Glycosyl hydrolase family 9	GO:0005975-carbohydrate metabolic process,	AT4G02290.1
							GO:0008810-cellulase activity,		glycosyl hydrolase 9B13 (GH9B13); FUNCTIONS IN: hydrolase activity, hydrolyzing O-glycosyl compounds, catalytic activity; INVOLVED IN: carbohydrate metabolic process; LOCATED IN: endomembrane system;
							GO:0010089-xylem development,
							GO:0010382-cell wall macromolecule metabolic process
MA_16307g0010	MA_16307	AUGUSTUS	High	comp28896_c0_seq1	PF00463,PF13714	PF00463-Isocitrate lyase family,	GO:0004451-isocitrate lyase activity,	AT3G21720.1
						PF13714-Phosphoenolpyruvate phosphomutase	GO:0006097-glyoxylate cycle,
							GO:0006099-tricarboxylic acid cycle,		ICL
							GO:0009514-glyoxysome,
							GO:0010162-seed dormancy process
MA_171847g0010	MA_171847	EuGene	High	comp49518_c0_seq1	PF02298	PF02298-Plastocyanin-like domain
MA_175457g0010	MA_175457	AUGUSTUS	High	comp86402_c0_seq1	PF02672	PF02672-CP12 domain	GO:0009416-response to light stimulus,	AT1G76560.1
							GO:0009507-chloroplast,
							GO:0034605-cellular response to heat,
							GO:0043234-protein complex,		CP12-3	CP12 domain-containing protein 3 (CP12-3); FUNCTIONS IN: molecular_function unknown; INVOLVED IN: negative regulation of reductive pentose-phosphate cycle; LOCATED IN: chloroplast;
							GO:0070417-cellular response to cold,
							GO:0071454-cellular response to anoxia,
							GO:0080153-negative regulation of reductive pentose-phosphate cycle
MA_17695g0020	MA_17695	AUGUSTUS	High	comp94240_c0_seq2				AT3G25130.1	unknown protein
MA_177507g0010	MA_177507	AUGUSTUS	Medium	comp88586_c1_seq1	PF00025,PF00071	PF00025-ADP-ribosylation factor family,		AT5G59150.1
					PF01926,PF03193	PF00071-Ras family,
					PF04670,PF08477	PF01926-50S ribosome-binding GTPase,
					PF09439,PF13175	PF03193-Protein of unknown function, DUF258,
					PF13191,PF13401	PF04670-Gtr1/RagA G protein conserved region,
						PF08477-Miro-like protein,			ATRAB-A2D
						PF09439-Signal recognition particle receptor beta subunit,
						PF13175-AAA ATPase domain,
						PF13191-AAA ATPase domain,
						PF13401-AAA domain
MA_1780171g0010	MA_1780171	EuGene	Medium	comp76329_c1_seq1
MA_183273g0010	MA_183273	AUGUSTUS	Medium	comp86999_c0_seq1				AT5G61630.1	unknown protein
MA_185096g0010	MA_185096	AUGUSTUS	High	comp44667_c0_seq1	PF02298,PF06525	PF02298-Plastocyanin-like domain,		AT2G02850.1	ARPN
						PF06525-Sulfocyanin (SoxE)
MA_19953g0020	MA_19953	AUGUSTUS	High	comp92265_c2_seq4	PF00314	PF00314-Thaumatin family	GO:0000165-MAPK cascade,	AT1G19320.1
							GO:0002679-respiratory burst involved in defense response,
							GO:0002831-regulation of response to biotic stimulus,
							GO:0005618-cell wall,
							GO:0005773-vacuole,
							GO:0006612-protein targeting to membrane,
							GO:0006944-cellular membrane fusion,
							GO:0009595-detection of biotic stimulus,
							GO:0009615-response to virus,
							GO:0009697-salicylic acid biosynthetic process,
							GO:0009862-systemic acquired resistance, salicylic acid mediated signaling pathway,
							GO:0009867-jasmonic acid mediated signaling pathway,		Thaumatin
							GO:0009965-leaf morphogenesis,
							GO:0010200-response to chitin,
							GO:0010224-response to UV-B,
							GO:0010310-regulation of hydrogen peroxide metabolic process,
							GO:0010363-regulation of plant-type hypersensitive response,
							GO:0030154-cell differentiation,
							GO:0031348-negative regulation of defense response,
							GO:0031540-regulation of anthocyanin biosynthetic process,
							GO:0034976-response to endoplasmic reticulum stress,
							GO:0035304-regulation of protein dephosphorylation,
							GO:0042742-defense response to bacterium,
							-undefined
MA_20589g0010	MA_20589	AUGUSTUS	High	comp97226_c0_seq1
MA_218924g0010	MA_218924	AUGUSTUS	High	comp461289_c0_seq1	PF06404	PF06404-Phytosulfokine precursor protein (PSK)
MA_2297g0010	MA_2297	AUGUSTUS	High	comp42865_c0_seq1	PF03171,PF14226	PF03171-2OG-Fe(II) oxygenase superfamily,	GO:0006826-iron ion transport,	AT1G77330.1
						PF14226-non-haem dioxygenase in morphine synthesis N-terminal	GO:0009693-ethylene biosynthetic process,
							GO:0009815-1-aminocyclopropane-1-carboxylate oxidase activity,
							GO:0010106-cellular response to iron ion starvation,		ACO5
							GO:0010167-response to nitrate,
							GO:0015706-nitrate transport,
							GO:0016132-brassinosteroid biosynthetic process
MA_23595g0010	MA_23595	AUGUSTUS	High	comp95413_c0_seq1	PF00150	PF00150-Cellulase (glycosyl hydrolase family 5)	GO:0003824-catalytic activity,
							GO:0005488-binding
MA_292549g0010	MA_292549	AUGUSTUS	High	comp92593_c0_seq1				AT5G02640.1	unknown protein
MA_30972g0020	MA_30972	AUGUSTUS	High	comp100688_c0_seq1	PF02298	PF02298-Plastocyanin-like domain	GO:0009628-response to abiotic stimulus,	AT2G02850.1
							GO:0009856-pollination,
							GO:0009987-cellular process,
							GO:0010033-response to organic substance,		ARPN
							GO:0048046-apoplast,
							GO:0048316-seed development,
							GO:0048653-anther development,
							GO:0050789-regulation of biological process
MA_31505g0010	MA_31505	AUGUSTUS	High	comp70817_c0_seq1	PF00568,PF00638	PF00568-WH1 domain,	GO:0000060-protein import into nucleus, translocation,	AT5G58590.1
					PF07933	PF00638-RanBP1 domain,	GO:0005515-protein binding,
						PF07933-Protein of unknown function (DUF1681)	GO:0005622-intracellular,
							GO:0006396-RNA processing,		RANBP1
							GO:0006406-mRNA export from nucleus,
							GO:0022402-cell cycle process
MA_350255g0010	MA_350255	AUGUSTUS	High	comp95106_c0_seq3	PF00331	PF00331-Glycosyl hydrolase family 10	GO:0005618-cell wall,	AT1G58370.1
							GO:0005739-mitochondrion,
							GO:0009832-plant-type cell wall biogenesis,
							GO:0010413-glucuronoxylan metabolic process,
							GO:0031176-endo-1,4-beta-xylanase activity,
							GO:0043169-cation binding,
							GO:0045492-xylan biosynthetic process
MA_358917g0010	MA_358917	AUGUSTUS	High	comp83538_c0_seq1	PF00722,PF06955	PF00722-Glycosyl hydrolases family 16,	GO:0005975-carbohydrate metabolic process,	AT2G01850.1
						PF06955-Xyloglucan endo-transglycosylase (XET) C-terminus	GO:0010087-phloem or xylem histogenesis,
							GO:0016762-xyloglucan:xyloglucosyl transferase activity,		ATXYN1,RXF12;	xylanase activity.
							GO:0016798-hydrolase activity, acting on glycosyl bonds
MA_366260g0010	MA_366260	AUGUSTUS	High	comp70037_c0_seq1	PF00083,PF01957	PF00083-Sugar (and other) transporter,	GO:0006810-transport,	AT2G38940.1
					PF07690	PF01957-NfeD-like C-terminal, partner-binding,	GO:0022857-transmembrane transporter activity		ATPT2	Phosphatetransporter
						PF07690-Major Facilitator Superfamily
MA_3693801g0010	MA_3693801	AUGUSTUS	Medium	comp477031_c0_seq1	PF00463	PF00463-Isocitrate lyase family		AT3G21720.1	ICL	Isocitrate lyase
MA_38416g0020	MA_38416	AUGUSTUS	High	comp83439_c0_seq1	PF07473	PF07473-Spasmodic peptide gm9a
MA_392733g0010	MA_392733	AUGUSTUS	High	comp92031_c0_seq2	PF05498	PF05498-Rapid ALkalinization Factor (RALF)	GO:0004871-signal transducer activity,	AT5G67070.1	RALFL34	Member of a diversely expressed predicted peptide family showing sequence similarity to tobacco Rapid Alkalinization Factor (RALF), and is believed to play an essential role in the physiology of Arabidopsis. Consists of a single exon and is characterized by a conserved C-terminal motif and N-terminal signal peptide. The mRNA is cell-to-cell mobile.
							GO:0006949-syncytium formation
MA_394035g0010	MA_394035	AUGUSTUS	Medium	comp92083_c0_seq1	PF14215	PF14215-bHLH-MYC and R2R3-MYB transcription factors N-terminal		AT1G60060.1	Serine/threonine-protein kinase WNK (With No Lysine)-related		bHL?
MA_4008g0010	MA_4008	AUGUSTUS	High	comp48012_c0_seq1	PF00538	PF00538-linker histone H1 and H5 family	GO:0005694-chromosome	AT2G30620.1	winged-helix DNA-binding transcription factor family protein;
MA_402760g0010	MA_402760	AUGUSTUS	Low	comp666104_c0_seq1	PF03254	PF03254-Xyloglucan fucosyltransferase		AT2G15370.1	ATFUT5	fructosyltransferase
MA_41383g0010	MA_41383	AUGUSTUS	High	comp73659_c0_seq1	PF04577	PF04577-Protein of unknown function (DUF563)		AT4G33590.1	unknown protein
MA_45700g0010	MA_45700	AUGUSTUS	High	comp87242_c0_seq1	PF00012,PF00083	PF00012-Hsp70 protein,	GO:0005524-ATP binding,	AT3G51490.2
					PF07690	PF00083-Sugar (and other) transporter,	GO:0005618-cell wall,
						PF07690-Major Facilitator Superfamily	GO:0005730-nucleolus,
							GO:0005774-vacuolar membrane,
							GO:0005788-endoplasmic reticulum lumen,
							GO:0005794-Golgi apparatus,		TMT3	tonoplast monosaccharide transporter3 (TMT3); CONTAINS InterPro DOMAIN/s: Sugar transporter, conserved site (InterPro:IPR005829), Major facilitator superfamily (InterPro:IPR020846), Sugar/inositol transporter (InterPro:IPR003663), General substrate transporter (InterPro:IPR005828), Major facilitator superfamily, general substrate trans
							GO:0005829-cytosol,
							GO:0005886-plasma membrane,
							GO:0006457-protein folding,
							GO:0009408-response to heat,
							GO:0009506-plasmodesma,
							GO:0010197-polar nucleus fusion,
							GO:0016592-mediator complex,
							GO:0032440-2-alkenal reductase [NAD(P)] activity,
							GO:0034976-response to endoplasmic reticulum stress,
							GO:0046686-response to cadmium ion,
							GO:0055114-oxidation-reduction process
MA_45879g0010	MA_45879	AUGUSTUS	High	comp90276_c1_seq1	PF01657	PF01657-Salt stress response/antifungal		AT3G22060.1	RLK
MA_478295g0010	MA_478295	AUGUSTUS	High	comp638380_c0_seq1	PF03254	PF03254-Xyloglucan fucosyltransferase	GO:0016740-transferase activity	AT1G14100.1	FUT8	fucosyltransferase 8
MA_48076g0010	MA_48076	AUGUSTUS	High	comp75349_c0_seq1	PF03095	PF03095-Phosphotyrosyl phosphate activator (PTPA) protein	GO:0019211-phosphatase activator activity	AT4G08960.1	phosphotyrosyl phosphatase activator (PTPA) family protein
MA_5042g0010	MA_5042	AUGUSTUS	High	comp94211_c1_seq1	PF00657,PF13472	PF00657-GDSL-like Lipase/Acylhydrolase,	GO:0003824-catalytic activity,	AT4G01130.1
					PF13810,PF14164	PF13472-GDSL-like Lipase/Acylhydrolase family,	GO:0005737-cytoplasm,
						PF13810-Domain of unknown function (DUF4185),	GO:0009987-cellular process,		GDSL-like Lipase/Acylhydrolase superfamily protein
						PF14164-YqzH-like protein	GO:0043229-intracellular organelle
MA_52903g0010	MA_52903	AUGUSTUS	High	comp76380_c0_seq1	PF03514	PF03514-GRAS family transcription factor	GO:0006355-regulation of transcription, DNA-dependent	AT1G21450.1	SCL1
MA_59883g0010	MA_59883	AUGUSTUS	Medium	comp75765_c0_seq1				AT1G55480.1	ZKT	Encodes a member of a novel plant protein family containing a PDZ, a K-box, and a TPR motif. mRNA but not protein levels decrease after wounding. ZKT is phosphorylated at Thr and Ser residues after wounding. The mRNA is cell-to-cell mobile
MA_607856g0010	MA_607856	AUGUSTUS	High	comp87656_c0_seq1	PF03407	PF03407-Nucleotide-diphospho-sugar transferase	GO:0009543-chloroplast thylakoid lumen	AT4G19970.1	unknown protein
MA_65035g0010	MA_65035	AUGUSTUS	High	comp94267_c0_seq9	PF05055,PF05633	PF05055-Protein of unknown function (DUF677),	GO:0009536-plastid	AT4G34320.1	Protein of unknown function (DUF677)
						PF05633-Protein of unknown function (DUF793)
MA_71052g0010	MA_71052	AUGUSTUS	High	comp92648_c1_seq1
MA_73656g0010	MA_73656	AUGUSTUS	High	comp82116_c0_seq1	PF00067	PF00067-Cytochrome P450	GO:0010075-regulation of meristem growth,	AT5G09970.1
							GO:0010229-inflorescence development,
							GO:0016491-oxidoreductase activity,		CYP78A7
							GO:0046872-metal ion binding,
							GO:0048366-leaf development,
							GO:0048445-carpel morphogenesis,
							GO:0051781-positive regulation of cell division
MA_738434g0010	MA_738434	AUGUSTUS	High	comp76189_c0_seq1	PF00043,PF13410	PF00043-Glutathione S-transferase, C-terminal domain,		AT1G10360.1	ATGSTU18
						PF13410-Glutathione S-transferase, C-terminal domain
MA_7506g0010	MA_7506	AUGUSTUS	High	comp72328_c0_seq1	PF07160	PF07160-Protein of unknown function (DUF1395)	GO:0006261-DNA-dependent DNA replication	AT3G60660.1	unknown protein
MA_7807819g0010	MA_7807819	AUGUSTUS	Medium	comp91762_c0_seq1	PF01477	PF01477-PLAT/LH2 domain		AT1G55020.1	LOX1		JA
MA_836008g0010	MA_836008	AUGUSTUS	Medium	comp67579_c0_seq1
MA_881406g0010	MA_881406	AUGUSTUS	Medium	comp50490_c0_seq1	PF10242,PF13947	PF10242-Lipoma HMGIC fusion partner-like protein,		AT1G10380.1	Putative membrane lipoprotein
						PF13947-Wall-associated receptor kinase galacturonan-binding
MA_8980g0010	MA_8980	AUGUSTUS	High	comp84301_c0_seq1	PF02365	PF02365-No apical meristem (NAM) protein	GO:0003677-DNA binding,	AT1G01720.1
							GO:0006355-regulation of transcription, DNA-dependent,
							GO:0009611-response to wounding,		PaNAC03
							GO:0009788-negative regulation of abscisic acid mediated signaling pathway
MA_90790g0010	MA_90790	AUGUSTUS	High	comp50291_c0_seq1	PF05564	PF05564-Dormancy/auxin associated protein		AT1G56220.3	Dormancy/auxin associated family protein;		AUXIN
MA_917739g0010	MA_917739	AUGUSTUS	High	comp73333_c0_seq1	PF00010	PF00010-Helix-loop-helix DNA-binding domain
MA_92964g0010	MA_92964	AUGUSTUS	High	comp49033_c0_seq1			GO:0003993-acid phosphatase activity,	AT4G13700.1
							GO:0004722-protein serine/threonine phosphatase activity,		ATPAP23	purple acid phosphatase 23
							GO:0046872-metal ion binding
MA_9391144g0010	MA_9391144	AUGUSTUS	Medium	comp89762_c0_seq2	PF00069,PF07714	PF00069-Protein kinase domain,		AT2G26980.2	SnRK3	encodes a serine-threonine protein kinase whose expression increases in response to abscisic acid, cold, drought, high salt, and wounding conditions. The gene is expressed in developing seeds and seedlings. Lines carrying a T-DNA insertions have reduced germination efficiency and expression of cold, high-salt, and abscisic acid marker genes are altered, but not drought-response markers.
					PF13575	PF07714-Protein tyrosine kinase,
						PF13575-Domain of unknown function (DUF4135)
MA_94235g0010	MA_94235	AUGUSTUS	High	comp60877_c0_seq1	PF12043	PF12043-Domain of unknown function (DUF3527)		AT4G11450.1	Protein of unknown function (DUF3527)
MA_956483g0010	MA_956483	EuGene	Medium	comp93098_c0_seq2	PF00197	PF00197-Trypsin and protease inhibitor		AT1G17860.1	Kunitz family trypsin and protease inhibitor protein
MA_95800g0010	MA_95800	AUGUSTUS	High	comp70289_c0_seq1	PF01762,PF02434	PF01762-Galactosyltransferase,	GO:0008378-galactosyltransferase activity,	AT1G77810.2	Galactosyltransferase family protein
					PF13334	PF02434-Fringe-like,	GO:0016020-membrane
						PF13334-Domain of unknown function (DUF4094)
MA_96512g0020	MA_96512	AUGUSTUS	High	comp68162_c0_seq1	PF00847	PF00847-AP2 domain		AT2G47520.1	HRE2	encodes a member of the ERF (ethylene response factor) subfamily B-2 of ERF/AP2 transcription factor family. The protein contains one AP2 domain. There are 5 members in this subfamily including RAP2.2 AND RAP2.12.	AP2/ERF
MA_96853g0010	MA_96853	AUGUSTUS	High	comp68417_c0_seq1	PF00249,PF05064	PF00249-Myb-like DNA-binding domain,	GO:0003677-DNA binding	AT3G11440.1
					PF08914,PF13921	PF05064-Nsp1-like C-terminal region,			ATMYB65	Member of the R2R3-MYB gene family. Similar to GA-induced Barley myb gene. May be induced during germination in response to GA. Double mutants with MYB33 are male sterile, showing defects in pollen development and anther development. Contains a binding site for miRNA159 and may be spatially regulated by this micro RNA. The male sterile phenotype of the MYB33/MYB65 double mutant is light and tempe…	MYB
						PF08914-Rap1 Myb domain,
						PF13921-Myb-like DNA-binding domain
MA_97722g0010	MA_97722	AUGUSTUS	High	comp94512_c0_seq1	PF00069,PF01476	PF00069-Protein kinase domain,		AT2G33580.1	Protein kinase superfamily protein
					PF07714	PF01476-LysM domain,
						PF07714-Protein tyrosine kinase
MA_98251g0010	MA_98251	AUGUSTUS	High	comp180664_c0_seq1	PF03492,PF13489	PF03492-SAM dependent carboxyl methyltransferase,	GO:0000287-magnesium ion binding,	AT5G55250.1
						PF13489-Methyltransferase domain	GO:0008757-S-adenosylmethionine-dependent methyltransferase activity,
							GO:0009944-polarity specification of adaxial/abaxial axis,		IAMT1;	Encodes an enzyme which specifically converts IAA to its methyl ester form MelIAA. This gene belongs to the family of carboxyl methyltransferases whose members catalyze the transfer of the methyl group from S-adenosyl-L-methionine to carboxylic acid-containing substrates to form small molecule methyl esters. Expression of TCP genes is downregulated in mutant iamt1-D.
							GO:0010252-auxin homeostasis,
							GO:0010413-glucuronoxylan metabolic process,
							GO:0042802-identical protein binding,
							GO:0045492-xylan biosynthetic process,
							GO:0051749-indole acetic acid carboxyl methyltransferase activity

## Sheet: Final table UP
Gene model	Trinity	Fold change			TAIR	Genbank	Tentative annotation
MA_122121g0010	comp87854_c0_seq1	45.0828			AT4G00730.1	no conifer hit	HD-ZIP IV
MA_8980g0010	comp84301_c0_seq1	31.1674			AT1G01720.1	ABK26029.1	PaNAC03
MA_10383303g0010	comp97960_c0_seq1	22.5435			AT4G16260.1	ABK23947.1	unknown [Picea sitchensis]
MA_114226g0010	comp79005_c0_seq1	18.9204			AT4G08150.1	AAV64000.1	HBK4
MA_105671g0010	comp597740_c0_seq1	17.5606				no conifer hit
MA_607856g0010	comp87656_c0_seq1	16.9461			AT4G19970.1	no conifer hit
MA_394035g0010	comp92083_c0_seq1	16.6786			AT1G60060.1	no conifer hit
MA_10429792g0020	comp88237_c1_seq1	15.6749			AT1G64060.1	no conifer hit	ATRBOH-like
MA_135063g0010	comp86064_c1_seq1	15.4869			AT5G09810.1	ACP19075.1	PaACT4
MA_15276g0010	comp95133_c0_seq1	15.3072			AT4G20260.3	no conifer hit
MA_48076g0010	comp75349_c0_seq1	14.6148			AT4G08960.1	ABR16428.1	unknown [Picea sitchensis]
MA_3693801g0010	comp477031_c0_seq1	14.0963			AT3G21720.1	AAC49686.1	isocitrate lyase [Pinus taeda]
MA_10433942g0010	comp87973_c1_seq1	13.9327			AT1G14700.1	ABK23577.1	unknown [Picea sitchensis]
MA_10197506g0010	comp41350_c0_seq1	13.7042				CAA62761.1	related to PaSPI1
MA_59883g0010	comp75765_c0_seq1	13.3475			AT1G55480.1
MA_10429870g0020	comp83345_c0_seq1	13.1144			AT4G15093.1	no conifer hit
MA_10433341g0010	comp91952_c2_seq1	13.0383			AT2G38290.1	ABR17836.1	ammonium transporter family
MA_98251g0010	comp180664_c0_seq1	13.0217			AT5G55250.1	no conifer hit
MA_10430510g0020	comp49096_c0_seq1	12.9128			AT3G62550.1
MA_12634g0010	comp89658_c0_seq1	12.6324			AT3G52610.1	no conifer hit
MA_20589g0010	comp97226_c0_seq1	12.4668				no hit in db
MA_130823g0010	comp78997_c0_seq1	12.4645			AT2G02850.1	no conifer hit
MA_175457g0010	comp86402_c0_seq1	12.3193			AT1G76560.1	ABK26381.1	unknown [Picea sitchensis]
MA_10429476g0010	comp76308_c0_seq1	12.2533			AT5G67385.1	no conifer hit
MA_16307g0010	comp28896_c0_seq1	12.1656			AT3G21720.1	AAC49686.1	isocitrate lyase [Pinus taeda]
MA_10125573g0010	comp39857_c0_seq1	12.0261			AT2G22370.1	ADE76657.1	unknown [Picea sitchensis]
MA_956483g0010	comp93098_c0_seq2	12.0222			AT1G17860.1	ABR17296.1	unknown [Picea sitchensis]
MA_218924g0010	comp461289_c0_seq1	11.9243				DAA00289.1	putative phytosulfokine peptide precursor [Pinus taeda]
MA_12253g0010	comp85781_c0_seq1	11.3345			AT5G47910.1	AKT25812.1	respiratory burst oxidase protein 2a [Picea abies]
MA_45700g0010	comp87242_c0_seq1	11.2575			AT3G51490.2	no conifer hit
MA_738434g0010	comp76189_c0_seq1	11.0133			AT1G10360.1	ABK26947.1	GST family protein
MA_97722g0010	comp94512_c0_seq1	10.9454			AT2G33580.1	ABR17803.1	putative LysM-containing receptor-like kinase
MA_7506g0010	comp72328_c0_seq1	10.8538			AT3G60660.1	no conifer hit
MA_17695g0020	comp94240_c0_seq2	10.8155			AT3G25130.1	no conifer hit
MA_38416g0020	comp83439_c0_seq1	10.6751				no conifer hit
MA_402760g0010	comp666104_c0_seq1	10.6036			AT2G15370.1	no conifer hit
MA_1780171g0010	comp76329_c1_seq1	10.1926				ADM78714.1	hypothetical protein, partial [Picea sitchensis]
MA_478295g0010	comp638380_c0_seq1	10.1684			AT1G14100.1	no conifer hit
MA_350255g0010	comp95106_c0_seq3	9.99472			AT1G58370.1	no conifer hit
MA_5042g0010	comp94211_c1_seq1	9.77688			AT4G01130.1	ABR16067.1	unknown [Picea sitchensis]
MA_177507g0010	comp88586_c1_seq1	9.58082			AT5G59150.1	ABK24490.1	unknown [Picea sitchensis]
MA_292549g0010	comp92593_c0_seq1	9.5006			AT5G02640.1	AFG66459.1	hypothetical protein 2_10297_01, partial [Pinus taeda]
MA_10433500g0010	comp60672_c0_seq1	9.49106			AT1G72060.1	no conifer hit
MA_9391144g0010	comp89762_c0_seq2	9.48949			AT2G26980.2	ACN41002.1	unknown [Picea sitchensis]
MA_96512g0020	comp68162_c0_seq1	9.37182			AT2G47520.1	ADE77217.1	unknown [Picea sitchensis]
MA_4008g0010	comp48012_c0_seq1	9.17092			AT2G30620.1	ADE76482.1	unknown [Picea sitchensis]
MA_10429090g0010	comp76523_c0_seq1	9.08216			AT1G10460.1	ABK26250.1	unknown [Picea sitchensis]
MA_121343g0010	comp77357_c0_seq1	9.05607			AT5G10820.1	no conifer hit
MA_10196428g0010	comp90568_c0_seq1	8.98682			AT1G76160.1	ABK25324.1	unknown [Picea sitchensis]
MA_65035g0010	comp94267_c0_seq9	8.24062			AT4G34320.1	no conifer hit
MA_10370615g0020	comp84232_c0_seq1	8.18574			AT1G07180.1	no conifer hit
MA_10093638g0010	comp94024_c2_seq3	8.18148			AT2G23610.1	ABK26277.1	unknown [Picea sitchensis]
MA_30972g0020	comp100688_c0_seq1	8.10885			AT2G02850.1	ABK23767.1	unknown [Picea sitchensis]
MA_10436904g0020	comp96237_c2_seq1	8.09225			AT1G20160.2	BAA13135.1	AF70
MA_104066g0010	comp47707_c0_seq1	8.03062			AT5G54930.2	ACN39935.1	unknown [Picea sitchensis]
MA_366260g0010	comp70037_c0_seq1	7.8875			AT2G38940.1	no conifer hit
MA_10417138g0010	comp93537_c1_seq2	7.60172				ADE76374.1	phenylcoumaran benzylic ether reductase (PCBER)
MA_2297g0010	comp42865_c0_seq1	7.58835			AT1G77330.1	ABF20552.1
MA_45879g0010	comp90276_c1_seq1	7.33678			AT3G22060.1	AFG58548.1	hypothetical protein 0_2421_02, partial [Pinus taeda]
MA_92964g0010	comp49033_c0_seq1	7.32065			AT4G13700.1	no conifer hit
MA_10432213g0010	comp91899_c6_seq1	7.23746			AT2G01610.1	ABK21023.1	unknown [Picea sitchensis]
MA_171847g0010	comp49518_c0_seq1	6.86285
MA_392733g0010	comp92031_c0_seq2	6.72205			AT5G67070.1	ABK24054.1	unknown [Picea sitchensis]
MA_23595g0010	comp95413_c0_seq1	6.71508				ABR16246.1	unknown [Picea sitchensis]
MA_94235g0010	comp60877_c0_seq1	6.62164			AT4G11450.1	no conifer hit
MA_119865g0010	comp106856_c0_seq1	6.53084			AT1G69510.2	no conifer hit
MA_11509g0010	comp43111_c0_seq1	6.39402				ABK21896.1	unknown [Picea sitchensis]
MA_10427984g0010	comp85054_c1_seq1	6.22757			AT5G54380.1	no conifer hit
MA_10229741g0010	comp87612_c0_seq1	6.22269			AT1G19180.1	ACN40546.1	endo-beta-1,4-glucanase [Pinus radiata]
MA_10432461g0010	comp87286_c0_seq2	6.14925			AT5G13500.3	no conifer hit
MA_7807819g0010	comp91762_c0_seq1	6.05109			AT1G55020.1	AEW08315.1
MA_19953g0020	comp92265_c2_seq4	6.04414			AT1G19320.1	ABR17407.1	unknown [Picea sitchensis]
MA_16152g0010	comp98972_c0_seq1	6.04411			AT4G02290.1	AAC12684.1
MA_96853g0010	comp68417_c0_seq1	6.03614			AT3G11440.1	AJP06330.1	MYB33 [Pinus tabuliformis]
MA_183273g0010	comp86999_c0_seq1	5.94542			AT5G61630.1	ABK26559.1	unknown [Picea sitchensis]
MA_10434187g0020	comp88406_c0_seq1	5.83737			AT1G73600.1	ABK24808.1	unknown [Picea sitchensis]
MA_10435450g0010	comp92849_c2_seq1	5.81911			AT1G09155.1	ADE77551.1	unknown [Picea sitchensis]
MA_113048g0010	comp86701_c0_seq1	5.81577			AT3G12530.2	ABK26948.1	unknown [Picea sitchensis]
MA_10431326g0010	comp82622_c0_seq1	5.81001				no conifer hit
MA_100472g0010	comp94709_c2_seq1	5.76949			AT1G70940.1	ACH91613.2	PaPIN1
MA_1033844g0010	comp92815_c4_seq1	5.69617			AT1G59700.1	AAC32139.1	probable glutathione S-transferase [Picea mariana]
MA_73656g0010	comp82116_c0_seq1	5.67775			AT5G09970.1	AJP06264.1	CYP78A1 [Pinus tabuliformis]
MA_10437152g0010	comp35178_c0_seq1	5.62951			AT1G51340.2	no conifer hit
MA_90790g0010	comp50291_c0_seq1	5.49356			AT1G56220.3	ADP94920.1	dormancy/auxin associated-like protein, partial [Picea sitchensis]
MA_10431443g0010	comp49584_c0_seq1	5.40886			AT1G08830.2	ABK24535.1	unknown [Picea sitchensis]
MA_10434772g0010	comp52148_c0_seq1	5.11945			AT5G54510.1	CAJ14972.1	auxin-induced GH3 protein [Pinus pinaster]
MA_881406g0010	comp50490_c0_seq1	4.97788			AT1G10380.1
MA_10427484g0010	comp84041_c0_seq2	4.90188			AT1G52150.1	ADV04324.1	HD-ZIP III
MA_185096g0010	comp44667_c0_seq1	4.77279			AT2G02850.1	ABK23767.1	unknown [Picea sitchensis]
MA_124501g0010	comp95137_c1_seq1	4.76801			AT4G10440.1	no conifer hit
MA_95800g0010	comp70289_c0_seq1	4.74436			AT1G77810.2	no conifer hit
MA_115374g0010	comp92218_c0_seq1	4.56952			AT2G37330.1	no conifer hit
MA_358917g0010	comp83538_c0_seq1	4.52627			AT2G01850.1	ABK24235.1	unknown [Picea sitchensis]
MA_102238g0010	comp106921_c0_seq1	4.43187			AT5G42180.1	no conifer hit
MA_113484g0010	comp89346_c0_seq2	4.42388			AT4G28940.1	ABR16427.1	unknown [Picea sitchensis]
MA_836008g0010	comp67579_c0_seq1	4.21458
MA_160196g0010	comp85048_c0_seq1	4.18353			AT3G05950.1	no conifer hit
MA_71052g0010	comp92648_c1_seq1	4.11018				no conifer hit
MA_31505g0010	comp70817_c0_seq1	3.86564			AT5G58590.1	ADE77371.1	unknown [Picea sitchensis]
MA_10430972g0010	comp99388_c0_seq1	3.82179				AEX12605.1	hypothetical protein 2_5258_01, partial [Pinus radiata]
MA_52903g0010	comp76380_c0_seq1	3.78588			AT1G21450.1	no conifer hit
MA_917739g0010	comp73333_c0_seq1	3.66882				ABR17563.1	putative bHLH transcription factor
MA_134470g0010	comp84559_c0_seq1	3.39593			AT3G15640.2	ABK23674.1	unknown [Picea sitchensis]
