# Supplementary material for: Overexpression of PaNAC03, a stress induced NAC gene family transcription factor in Norway spruce leads to reduced flavonol biosynthesis and aberrant embryo development
Source: BMC Plant Biol. 2017 Jan 6;17:6. doi: 10.1186/s12870-016-0952-8 (PMC5219727; doi:10.1186/s12870-016-0952-8)
Supplement: Additional file 4: — Clustal W Alignment of Norway spruce subgroup III-3 NAC proteins. The coloured boxes correspond to the conserved N-terminal motifs A (light blue), B (pale green), C (pale red, D (lilac) and E (pale gold). The shaded residues indicate residues conserved in the C-terminal region. (XLSX 21 kb) [file 12870_2016_952_MOESM4_ESM.xlsx]

## Sheet: consistently down
Gene	Trinity	FC (log2)	TAIR	Genbank	Tentative annotation
MA_10251997g0010	comp50944_c0_seq1	-3.16719	AT5G16560.1	no conifer hit	KANADI like protein
MA_10435729g0010	comp95817_c0_seq1	-3.03393	AT5G24910.1	no conifer hit	Cytochrome P450 superfamily protein
MA_253596g0010	comp51155_c0_seq2	-3.03107		ABK21261	unknown [Picea sitchensis]
MA_10313114g0010	comp85831_c0_seq4	-2.88314	AT3G12500.1	AAT09427	class II chitinase [Picea abies]	PaCHI2
MA_10317105g0010	comp49206_c0_seq1	-2.64426		no conifer hit
MA_8232644g0010	comp75324_c0_seq1	-2.54355		no hit
MA_32712g0010	comp97909_c0_seq1	-2.54201	AT5G64810.1	ACN40743.1	WRKY family protein
MA_10426212g0050	comp91344_c5_seq3	-2.39468		no hit
MA_167313g0010	comp93775_c1_seq1	-2.21172	ATCG00020.1	no conifer hit
MA_9846969g0010	comp91344_c2_seq1	-2.15367		no conifer hit
MA_110270g0010	comp96536_c2_seq2	-2.14516	AT5G45650.1	ABK26677.1	unknown [Picea sitchensis]
MA_12926g0010	comp75119_c1_seq1	-2.12572	AT1G07090.1	AFG65883	hypothetical protein 2_8751_01, partial [Pinus taeda]
MA_10435550g0020	comp71195_c0_seq1	-2.10576	ATMG00160.1	AJP33533	cytochrome c oxidase subunit 2 (mitochondrion) [Pinus strobus]
MA_8764g0010	comp84735_c0_seq1	-2.02839	AT3G53950.1	no conifer hit
MA_1070g0010	comp50343_c0_seq1	-2.00492	AT3G61760.1	no conifer hit
MA_39164g0010	comp87406_c0_seq1	-1.99325		ABK26756.1	unknown [Picea sitchensis]
MA_10335605g0020	comp86666_c0_seq1	-1.97503		AJP33541.1	NADH dehydrogenase subunit 4 (mitochondrion) [Pinus strobus]
MA_10361735g0010	comp49281_c0_seq1	-1.93927		AJP33542.1	NADH dehydrogenase subunit 5 (mitochondrion) [Pinus strobus]
MA_10307382g0050	comp66970_c0_seq1	-1.93566		AFK80361.1	ATPase alpha subunit (mitochondrion) [Larix potaninii]
MA_10434709g0010	comp94605_c3_seq5	-1.85473		ABK24537.1	unknown [Picea sitchensis]
MA_10301373g0010	comp86545_c0_seq1	-1.842		AJP33551.1	ribosomal protein S11 (mitochondrion) [Pinus strobus]
MA_10431590g0010	comp60883_c0_seq1	-1.8239	AT5G53190.1	no conifer hit
MA_10432244g0010	comp90213_c2_seq1	-1.74548	AT5G62670.1	no conifer hit
MA_899099g0010	comp90343_c0_seq1	-1.72811	AT5G15710.1	no conifer hit
MA_240476g0010	comp93453_c0_seq1	-1.69978	AT4G30110.1	ABR18417.1	unknown [Picea sitchensis]
MA_7766880g0010	comp90577_c0_seq1	-1.62352	AT2G47180.1	ABK23436.1	unknown [Picea sitchensis]
MA_9155188g0010	comp80952_c1_seq1	-1.52677		YP_002905119.1	photosytem II 44 kDa protein (chloroplast) [Picea sitchensis]
MA_10103038g0010	comp44330_c0_seq1	-1.51708		ABK21585.1	unknown [Picea sitchensis]
MA_10359605g0010	comp96087_c3_seq1	-1.44511	AT5G13930.1	ABK21926.1	Chalcone and stilbene synthase family protein	TT4-like
MA_25569g0020	comp91895_c0_seq1	-1.4041		no conifer hit
MA_29913g0010	comp90981_c2_seq2	-1.38574	AT3G22830.1	ABK24437.1	unknown [Picea sitchensis]
MA_10427412g0020	comp77813_c0_seq1	-1.37084		ABK26059.1	unknown [Picea sitchensis]
MA_10435672g0010	comp80952_c0_seq1	-1.34934		YP_008082855.1	photosystem I P700 apoprotein A1 (chloroplast) [Picea abies]
MA_97988g0010	comp53638_c0_seq1	-1.33983		no hit
MA_64059g0010	comp91659_c5_seq1	-1.3254	AT5G43190.1	AFG54463.1	hypothetical protein 0_1849_01, partial [Pinus taeda]
MA_20254g0010	comp38830_c1_seq1	-1.30306	AT2G41370.1	no conifer hit
MA_29029g0010	comp85610_c0_seq1	-1.29728	AT4G37300.1	ABK21346.1	unknown [Picea sitchensis]	MEE59-like
MA_93221g0010	comp49657_c0_seq1	-1.28898	AT1G70210.1	ADE76997.1
MA_80683g0010	comp71226_c0_seq1	-1.2411		no hit
MA_88006g0010	comp93871_c0_seq4	-1.23449	AT2G14740.2	no conifer hit
MA_217755g0020	comp89511_c0_seq2	-1.22391		ACN40737.1
MA_10434709g0010	comp95024_c0_seq1	-1.22142	AT5G07990.1	ABK22756.1	Cytochrome P450 superfamily protein	TT7-like
MA_79886g0010	comp75891_c0_seq1	-1.20945	AT1G22630.1	ABK25246.1	unknown [Picea sitchensis]
MA_857387g0010	comp88007_c2_seq1	-1.20202		ABK23417.1	unknown [Picea sitchensis]
MA_123708g0010	comp81374_c0_seq1	-1.19282	AT4G17800.1	no conifer hit
MA_204448g0020	comp82866_c1_seq1	-1.18451		ABK26142.1	unknown [Picea sitchensis]
MA_10426334g0020	comp92738_c0_seq2	-1.13994	AT4G27670.1	AFG46577.1	hypothetical protein 2_9521_02, partial [Pinus taeda]
MA_10433010g0010	comp49618_c0_seq1	-1.08411	AT1G54780.1	ABK22300.1	unknown [Picea sitchensis]
MA_79150g0010	comp97429_c0_seq1	-1.08121		ADE77953.1	unknown [Picea sitchensis]
MA_10206861g0010	comp37146_c0_seq1	-1.07108		ABK25453.1	unknown [Picea sitchensis]
MA_10427889g0020	comp81129_c0_seq1	-1.06468	AT1G76100.1	ABK21367.1	unknown [Picea sitchensis]
MA_491657g0010	comp93737_c1_seq2	-1.06465	AT5G02500.1	ACN41013.1	unknown [Picea sitchensis]
MA_25569g0020	comp91682_c0_seq1	-1.04218	AT2G33710.1	no conifer hit
MA_141877g0020	comp81026_c0_seq1	-1.0374	AT5G02500.2	ABR18415.1	unknown [Picea sitchensis]
MA_10429473g0010	comp80457_c0_seq1	-1.02787	AT3G19900.1	ABK25235.1	unknown [Picea sitchensis]
MA_529298g0020	comp92738_c0_seq1	-1.01066		ACN40597.1	unknown [Picea sitchensis]
MA_74391g0020	comp10544_c0_seq1	-1.00792	AT5G42610.1	AFG51091.1	hypothetical protein 2_6499_01, partial [Pinus taeda]
MA_10001337g0010	comp84434_c0_seq1	-1.00303	AT1G75290.1	AHB89629.1	leucoanthocyanidin reductase 3 [Picea abies]	PaLAR3
MA_132027g0010	comp85590_c0_seq1	-1.00279	AT2G24762.1	no conifer hit
MA_138256g0010	comp353963_c0_seq1	-0.981147	AT2G34830.1	no conifer hit	WRKY family protein
MA_19554g0010	comp48421_c0_seq1	-0.979575	AT5G15710.1	AEW08082.1	hypothetical protein 0_18435_01, partial [Pinus radiata]
MA_112953g0010	comp81639_c0_seq1	-0.973247	AT4G38060.2	no conifer hit
MA_23415g0010	comp97740_c0_seq1	-0.944279	AT5G02160.1	no conifer hit
MA_247624g0010	comp87518_c0_seq1	-0.942721	AT1G47128.1	ABK24233.1	unknown [Picea sitchensis]
MA_10426833g0010	comp95943_c4_seq1	-0.921659	AT1G23980.1	ABR17052.1	unknown [Picea sitchensis]
MA_280898g0010	comp84231_c0_seq1	-0.911436	AT1G56430.1	no conifer hit
MA_10122826g0010	comp82647_c0_seq1	-0.911311	AT4G27520.1	ABK21243.1	unknown [Picea sitchensis]
MA_11106g0010	comp66946_c0_seq1	-0.911058	AT5G49740.1	no conifer hit
MA_181547g0010	comp82071_c0_seq2	-0.906128	AT5G08750.2	no conifer hit
MA_34351g0010	comp90994_c1_seq1	-0.905682		ABK25453.1	unknown [Picea sitchensis]
MA_40275g0010	comp50814_c0_seq1	-0.901561	AT1G64970.1	ABK22736.1	unknown [Picea sitchensis]
MA_10426082g0010	comp74801_c0_seq1	-0.899368	AT5G39530.1	ABK25986.1	unknown [Picea sitchensis]
MA_68372g0010	comp43643_c0_seq1	-0.891094	AT5G50740.1	no conifer hit
MA_10431364g0010	comp49559_c0_seq1	-0.890962		YP_004891723.1	photosystem II 47 kDa protein (chloroplast) [Picea morrisonicola]
MA_124259g0010	comp79872_c0_seq1	-0.890326	AT2G44130.1	ABK23938.1	unknown [Picea sitchensis]
MA_102057g0010	comp81350_c0_seq1	-0.889961	AT5G53970.1	ABK24582.1	unknown [Picea sitchensis]
MA_123309g0010	comp42957_c0_seq1	-0.887493	AT2G15890.1	ABK26113.1	unknown [Picea sitchensis]	MEE14
MA_10432349g0010	comp70879_c0_seq1	-0.841464	AT5G62000.3	CBA12008.1	putative auxin response factor 3/4 [Pinus pinaster]
MA_64313g0010	comp88007_c2_seq3	-0.832569	AT2G23690.1	ABK23417.1	unknown [Picea sitchensis]
MA_14602g0010	comp52710_c0_seq1	-0.832087	AT3G08760.1	no conifer hit
MA_10429356g0010	comp77850_c1_seq1	-0.828856	AT1G23180.1	no conifer hit
MA_14445g0010	comp88614_c0_seq1	-0.828479		ABR16246.1	unknown [Picea sitchensis]
MA_9217692g0010	comp77850_c0_seq1	-0.819234		no conifer hit
MA_10429143g0010	comp82519_c0_seq1	-0.819046	AT3G60720.1	ABA54812.1
MA_867769g0010	comp111749_c0_seq1	-0.81586	AT5G53450.1	no conifer hit
MA_10432239g0010	comp50604_c0_seq1	-0.81071	AT1G44446.3	no conifer hit
MA_432009g0010	comp87383_c0_seq2	-0.80515	AT3G56360.1	ABK26314.1	unknown [Picea sitchensis]
MA_10101g0010	comp90049_c0_seq1	-0.797273	AT5G06530.1	ABR17189.1	unknown [Picea sitchensis]
MA_9476759g0010	comp83950_c0_seq2	-0.796824		no conifer hit
MA_9973g0010	comp534285_c0_seq1	-0.795161		ABK23417.1	unknown [Picea sitchensis]
MA_10359605g0010	comp95999_c0_seq1	-0.792992	AT4G21770.1	AEN84235.1	stilbene synthase, partial [Picea abies]
MA_195910g0010	comp84261_c0_seq2	-0.782939	AT5G05340.1	CAH10839.1	peroxidase [Picea abies]	PabPrx132
MA_126270g0010	comp87969_c0_seq1	-0.776659	AT5G05850.1	ABR18026.1	unknown [Picea sitchensis]
MA_3374888g0010	comp86963_c1_seq3	-0.761874		no hit
MA_184289g0010	comp90546_c0_seq1	-0.754324		no hit
MA_750731g0010	comp78151_c0_seq1	-0.747426	AT1G04920.1	no conifer hit	sucrose phosphate synthase-like protein
MA_14296g0010	comp62834_c0_seq1	-0.746557	AT3G11930.1	ADE77011.1	unknown [Picea sitchensis]
MA_696786g0010	comp85348_c0_seq1	-0.733637	AT2G17880.1	ABR18263.1	unknown [Picea sitchensis]
MA_1640g0010	comp97562_c0_seq1	-0.72788	AT1G19530.1	ABK25712.1	unknown [Picea sitchensis]
MA_94789g0010	comp69301_c0_seq1	-0.724292	AT4G14030.2	ADE75865.1	unknown [Picea sitchensis]
MA_215979g0010	comp84057_c0_seq1	-0.718251	AT4G33540.1	ABK21694.1	unknown [Picea sitchensis]
MA_9145795g0010	comp78965_c0_seq1	-0.711159	AT5G53450.1	no conifer hit
MA_10433629g0010	comp96393_c2_seq2	-0.708431		no conifer hit
MA_918490g0010	comp104159_c0_seq1	-0.706231		no hit
MA_26192g0010	comp127152_c0_seq1	-0.704471	AT5G48130.1	no conifer hit
MA_10388291g0020	comp94428_c0_seq1	-0.686457	AT2G30590.1	no conifer hit	WRKY family protein
MA_10257300g0010	comp104602_c0_seq1	-0.684199		ABU89744.1	dehydrin-like protein [Picea abies]
MA_10427285g0010	comp88978_c0_seq1	-0.67923	AT2G46740.1	no conifer hit
MA_10239665g0010	comp75837_c0_seq1	-0.675071	AT1G67090.1	ABK25403.1	unknown [Picea sitchensis]	Rubisco
MA_11675g0010	comp62323_c1_seq1	-0.660247	AT3G09650.1	no conifer hit
MA_220296g0010	comp88769_c1_seq2	-0.657119	AT2G01990.1	no conifer hit
MA_10430207g0010	comp81068_c0_seq1	-0.656887	AT1G15960.1	no conifer hit
MA_1193810g0010	comp84740_c0_seq1	-0.656221		no hit
MA_45077g0010	comp89854_c0_seq1	-0.653799		no hit
MA_11492g0010	comp94373_c0_seq1	-0.651238	AT3G30530.1	ADE77584.1	unknown [Picea sitchensis]
MA_893g0010	comp75064_c0_seq1	-0.651143	AT1G08380.1	ABK25454.1	unknown [Picea sitchensis]
MA_69854g0010	comp85748_c1_seq3	-0.646257	AT5G60450.1	CBA12008.1	putative auxin response factor 3/4 [Pinus pinaster]
MA_10197892g0010	comp71878_c0_seq1	-0.642656	AT2G26710.1	ABK25130.1	Cytochrome P450 superfamily protein
MA_141075g0010	comp87146_c0_seq1	-0.636097	AT3G21870.1	ABK22429.1	unknown [Picea sitchensis]
MA_10430712g0030	comp90853_c0_seq1	-0.632209	AT2G36780.1	ABK25199.1	unknown [Picea sitchensis]
MA_3005g0010	comp67907_c0_seq1	-0.629774	AT1G06680.1	ABK22374.1	unknown [Picea sitchensis]
MA_1937g0010	comp69286_c0_seq1	-0.624062	AT3G21090.1	no conifer hit
MA_130577g0010	comp48437_c0_seq1	-0.619368	AT2G46080.1	ABK24494.1	unknown [Picea sitchensis]
MA_1400g0010	comp89261_c2_seq1	-0.615734	AT3G22490.1	AJA33581.1	late embryogenesis abundant protein LEA7-2 [Pinus tabuliformis]
MA_1897g0010	comp42458_c0_seq1	-0.610078	AT1G54130.1	no conifer hit
MA_91811g0010	comp48370_c0_seq1	-0.608205		no hit
MA_15943g0010	comp92808_c4_seq1	-0.607546		ADE77915.1	unknown [Picea sitchensis]
MA_960494g0010	comp51788_c0_seq1	-0.6069	AT5G28770.1	ABK24311.1	unknown [Picea sitchensis]
MA_221495g0010	comp86200_c0_seq1	-0.604793	AT2G16760.1	ABK22394.1	unknown [Picea sitchensis]
MA_19127g0010	comp69081_c0_seq1	-0.603714	AT2G28200.1	AEW07685.1	hypothetical protein 0_8771_01, partial
MA_26534g0010	comp83877_c0_seq1	-0.600382	AT5G26340.1	ABR16571.1	unknown [Picea sitchensis]
MA_10325622g0010	comp91323_c1_seq1	-0.596012	AT3G12580.1	no hit
MA_8574230g0010	comp89371_c0_seq1	-0.595881		ADR30399.1	chloroplast phenylalanine hydroxylase [Pinus taeda].
MA_79051g0010	comp89968_c0_seq1	-0.593898	AT3G19950.1	ABK21010.1	unknown [Picea sitchensis]
MA_10431706g0010	comp83940_c0_seq2	-0.590284		ADM77615.1	ethylene-responsive element binding factor-like protein [Picea sitchensis]
MA_139905g0010	comp79844_c0_seq1	-0.588994	AT1G66080.1	ABK25938.1	unknown [Picea sitchensis]
MA_9955818g0010	comp82037_c0_seq1	-0.588038	AT5G06570.2	ABK22844.1	unknown [Picea sitchensis]
MA_10426556g0010	comp84067_c0_seq1	-0.587023	AT5G37670.1	ABK26632.1	unknown [Picea sitchensis]
MA_54473g0010	comp95430_c1_seq1	-0.584909	AT5G23530.1	no conifer hit
MA_404300g0010	comp42574_c0_seq1	-0.582113	AT3G32930.1	no conifer hit
MA_25267g0010	comp81402_c0_seq1	-0.580701	AT3G62550.1	no conifer hit
MA_65144g0010	comp69998_c0_seq1	-0.579223	AT1G62780.1	ABK26836.1	unknown [Picea sitchensis]
MA_10433458g0010	comp92635_c1_seq1	-0.56948	AT1G09610.1	AHH02776.1	thaumatin-like protein [Pinus sylvestris]
MA_98236g0010	comp74918_c0_seq1	-0.569351	AT2G40000.1	no conifer hit
MA_10337581g0010	comp70308_c0_seq2	-0.568593	AT5G07330.1	ABK23974.1	unknown [Picea sitchensis]
MA_901134g0010	comp95982_c0_seq1	-0.567687	AT1G03220.1	no conifer hit
MA_51173g0010	comp90488_c1_seq3	-0.562519	AT5G57620.1	ADE76835.1	myb domain protein
MA_135443g0010	comp74940_c0_seq1	-0.559137		ABK20932.1	unknown [Picea sitchensis]
MA_16923g0030	comp60661_c0_seq1	-0.558257	AT1G64720.1	ABK24392.1	unknown [Picea sitchensis]
MA_47978g0010	comp49646_c0_seq1	-0.55594	AT4G34490.1	no conifer hit
MA_1086446g0010	comp89352_c0_seq2	-0.55394	AT1G05230.4	AAG43405.1	homeobox 1 [Picea abies]	PaHB1
MA_10199247g0010	comp79110_c0_seq1	-0.545176	AT1G52240.2	ABR17411.1	unknown [Picea sitchensis]
MA_10430239g0010	comp92453_c0_seq2	-0.544226	AT3G06150.1	no conifer hit
MA_9777560g0010	comp87057_c0_seq1	-0.542529	AT2G32070.1	ABK22659.1	unknown [Picea sitchensis]
MA_345439g0010	comp88397_c1_seq1	-0.539859	AT5G56550.1	ABK23048.1	unknown [Picea sitchensis]
MA_10431025g0010	comp97343_c0_seq1	-0.535368	AT3G09640.2	ACN40135.1	unknown [Picea sitchensis]
MA_10437256g0010	comp89932_c0_seq1	-0.527036	AT4G16760.1	ABK24376.1	unknown [Picea sitchensis]
MA_10426590g0010	comp87690_c0_seq1	-0.524226	AT4G05150.1	ACN40698.1	unknown [Picea sitchensis]
MA_104118g0010	comp50831_c0_seq1	-0.521028	AT1G06030.1	ACN40355.1	unknown [Picea sitchensis]
MA_10427602g0020	comp71936_c0_seq1	-0.515651	AT4G02050.1	CAB06079.1	PaMst-1 [Picea abies]
MA_10436974g0010	comp92645_c0_seq1	-0.515066	AT4G11650.1	ACN40597.1	unknown [Picea sitchensis]
MA_22375g0010	comp49496_c0_seq1	-0.513202		no conifer hit
MA_138917g0010	comp92988_c0_seq1	-0.511794	AT3G17940.1	no conifer hit
MA_10432685g0010	comp73467_c0_seq1	-0.507841	AT4G19420.1	ABK24433.1	unknown [Picea sitchensis]
MA_10432783g0010	comp84658_c0_seq1	-0.504937		no hit
MA_95356g0010	comp84296_c0_seq1	-0.500687	AT5G18170.1	ADK13053.1	glutamate dehydrogenase [Pinus pinaster]
MA_101107g0010	comp88953_c0_seq1	-0.500569	AT2G46740.1	ABR18152.1	unknown [Picea sitchensis]
MA_10012052g0010	comp78840_c0_seq1	-0.498685	AT3G24500.1	ABK22280.1	unknown [Picea sitchensis]
MA_20425g0010	comp90749_c0_seq1	-0.498435	AT1G31420.1	ABK26453.1	unknown [Picea sitchensis]	FEI-like RLK
MA_84207g0010	comp49578_c0_seq1	-0.494641	AT5G46170.1	ABK24885.1	unknown [Picea sitchensis]
MA_18398g0020	comp87998_c0_seq1	-0.494	AT5G22020.1	AGU43759.1	strictosidine synthase, partial [Pinus massoniana]
MA_10431105g0010	comp44954_c0_seq1	-0.488726	AT3G16510.1	ABR18223.1	unknown [Picea sitchensis]
MA_817373g0010	comp88006_c0_seq1	-0.486781	AT1G61340.1	AAB01569.1	late embryogenesis abundant protein [Picea glauca]
MA_177359g0010	comp42462_c0_seq1	-0.483277		ADE76076.1	unknown [Picea sitchensis]
MA_10429904g0010	comp75438_c0_seq1	-0.477909		ABK22325.1	unknown [Picea sitchensis]
MA_85383g0010	comp86560_c0_seq1	-0.477661	AT4G27700.1	ABK24247.1	unknown [Picea sitchensis]
MA_10430862g0010	comp75828_c0_seq1	-0.472202	AT3G54500.3	ABR17758.1	unknown [Picea sitchensis]
MA_818610g0010	comp50966_c0_seq1	-0.47102	AT1G79160.1	no hit
MA_211782g0010	comp90994_c0_seq1	-0.470113	AT1G80920.1	ADE77506.1	unknown [Picea sitchensis]
MA_92435g0010	comp94031_c2_seq1	-0.469573	AT5G65310.1	no conifer hit
MA_875075g0010	comp70494_c0_seq1	-0.463175	AT5G54240.1	ABR16741.1	unknown [Picea sitchensis]
MA_10437184g0010	comp95354_c7_seq3	-0.462995	AT1G73050.1	ADE75646.1	unknown [Picea sitchensis]
MA_879g0010	comp85417_c0_seq1	-0.462871	AT3G57670.1	ABK22978.1	unknown [Picea sitchensis]
MA_140715g0010	comp86431_c1_seq2	-0.457319	AT1G10970.1	ADE77858.1	unknown [Picea sitchensis]
MA_126442g0010	comp86756_c0_seq2	-0.455226	AT4G00990.1	no conifer hit
MA_168025g0010	comp91461_c0_seq1	-0.447178	AT5G05410.1	no conifer hit
MA_207261g0010	comp92337_c0_seq1	-0.43555	AT5G25560.1	no conifer hit
MA_32712g0010	comp99582_c0_seq1	-0.431224	AT4G35780.1	ACN40743.1	unknown [Picea sitchensis]
MA_185755g0010	comp92113_c0_seq1	-0.425895	AT5G66390.1	CAD92857.1	peroxidase [Picea abies]	PabPrx01
MA_195775g0010	comp94261_c1_seq1	-0.424618	AT1G44970.1	ABR17480.1	Peroxidase superfamily protein	PabPrx131
MA_20447g0010	comp42741_c0_seq1	-0.424148	AT5G53750.1	ABK24626.1	unknown [Picea sitchensis]
MA_4338g0030	comp50699_c0_seq1	-0.414477	AT2G38050.1	ABK25125.1	unknown [Picea sitchensis]
MA_103240g0010	comp86964_c0_seq1	-0.408495	AT5G20650.1	ABK25665.1	unknown [Picea sitchensis]
MA_10430057g0010	comp87594_c0_seq1	-0.408119	AT1G70370.2	ABR16440.1	unknown [Picea sitchensis]
MA_161583g0010	comp95882_c0_seq1	-0.403049	AT3G18290.1	ABK26878.1	unknown [Picea sitchensis]
MA_8475g0010	comp85840_c3_seq1	-0.401165	AT1G74310.1	no conifer hit
MA_68666g0010	comp87528_c0_seq1	-0.400086	AT2G19810.1	ABR16884.1	unknown [Picea sitchensis]
MA_11327g0010	comp42209_c0_seq1	-0.394952	AT2G16850.1	AAC32107.1	probable aquaporin [Picea mariana]
MA_169305g0010	comp93958_c0_seq1	-0.394216	AT5G60600.1	no conifer hit
MA_92435g0010	comp94096_c1_seq2	-0.388595	AT4G37870.1	no conifer hit
MA_2516g0010	comp100596_c0_seq1	-0.381207	AT2G03890.1	no conifer hit
MA_191396g0020	comp77180_c0_seq1	-0.351216	AT3G14810.1	no conifer hit
